# Supplementary material for: Impact of Chocolate Cadmium on Vulnerable Populations in Serbia
Source: Foods. 2024 Dec 25;14(1):18. doi: 10.3390/foods14010018 (PMC11719608; doi:10.3390/foods14010018)
Supplement: Supplementary file 1 [file foods-14-00018-s001.zip]

Archive with 1 entries (1 files):
- foods-3353312-supplementary.pdf
